# Supplementary material for: MV-HAGCN: Prediction of miRNA-Disease Association Based on Multi-View Hybrid Attention Graph Convolutional Network
Source: Int J Mol Sci. 2026 Apr 15;27(8):3533. doi: 10.3390/ijms27083533 (PMC13115663; doi:10.3390/ijms27083533)
Supplement: Supplementary file 1 [file ijms-27-03533-s001.zip]

Archive with 1 entries (1 files):
- ijms-4174507-supplementary.pdf
